# Supplementary material for: ESRP1-driven alternative splicing of CLSTN1 inhibits the metastasis of gastric cancer
Source: Cell Death Discov. 2023 Dec 19;9:464. doi: 10.1038/s41420-023-01757-8 (PMC10730894; doi:10.1038/s41420-023-01757-8)
Supplement: Supplementary file 2 — supplementary table1 [file 41420_2023_1757_MOESM2_ESM.xlsx]

## Sheet: short hairpin RNAs and primers
	shESRP1#1		GCAGGAGCCATCAAGAATAAG
	shESRP1#2		GGAGCACCTGAATCCTAATGG
	shCLSTN1-S		GCTTGCTGGCAAGGTGGCGAC
	shCLSTN1-F		CAGGAGTTGAAAATGACAATG
	qPCR primers
	GAPDH	F	GGAGCGAGATCCCTCCAAAAT
		R	GGCTGTTGTCATACTTCTCATGG
	ESRP1	F	GCCAAGCTAGGCTCGGATG
		R	CAGTCCTCCGTCAGTTCCAAC
	CLSTN1	F	CTCCATCCATCCAAGATAGAA
		R	TTAAGCCAGCCAGATTGC
